# Supplementary material for: Retinoic Acid Signaling Regulates the Metamorphosis of Feather Stars (Crinoidea, Echinodermata): Insight into the Evolution of the Animal Life Cycle
Source: Biomolecules. 2019 Dec 25;10(1):37. doi: 10.3390/biom10010037 (PMC7023313; doi:10.3390/biom10010037)
Supplement: Supplementary file 1 [file biomolecules-10-00037-s001.zip]

Archive with 25 entries (22 files):
- Supplementary files/
- Supplementary files/.DS_Store
- __MACOSX/
- __MACOSX/Supplementary files/
- __MACOSX/Supplementary files/._.DS_Store
- Supplementary files/Figure S1.pdf
- __MACOSX/Supplementary files/._Figure S1.pdf
- Supplementary files/Figure S2.pdf
- __MACOSX/Supplementary files/._Figure S2.pdf
- Supplementary files/Figure S3.pdf
- __MACOSX/Supplementary files/._Figure S3.pdf
- Supplementary files/Supplementary dataset 1.txt
- __MACOSX/Supplementary files/._Supplementary dataset 1.txt
- Supplementary files/Supplementary dataset 2.txt
- __MACOSX/Supplementary files/._Supplementary dataset 2.txt
- Supplementary files/Table S1.pdf
- __MACOSX/Supplementary files/._Table S1.pdf
- Supplementary files/Table S2.pdf
- __MACOSX/Supplementary files/._Table S2.pdf
- Supplementary files/Table S3.pdf
- __MACOSX/Supplementary files/._Table S3.pdf
- Supplementary files/Table S4.pdf
- __MACOSX/Supplementary files/._Table S4.pdf
- Supplementary files/Table S5.pdf
- __MACOSX/Supplementary files/._Table S5.pdf
